# Supplementary material for: Myeloid-derived grancalcin instigates obesity-induced insulin resistance and metabolic inflammation in male mice
Source: Nat Commun. 2024 Jan 2;15:97. doi: 10.1038/s41467-023-43787-x (PMC10762069; doi:10.1038/s41467-023-43787-x)
Supplement: Supplementary file 4 — Source Data File [file 41467_2023_43787_MOESM4_ESM.xls]

## Sheet: Figure1
Fig1a
						NCD	HFD
						1	1.68914
						1.21971	2.3461
						1.56189	1.79582
						1.25718	1.65084
Fig1b
NCD				HFD
0.047264	0.048939	0.05344	0.053529	0.081846	0.082939	0.080492	0.078284
0.029198	0.026156	0.026229	0.025722	0.052593	0.060558	0.049566	0.050236
Fig1c
NCD	1w HFD	2w HFD	4w HFD	8w HFD	12w HFD
3.70336	3.57489	4.99444	7.04032	5.86157	9.24788
3.44653	4.26141	4.6059	5.03767	6.16627	9.69324
3.96066	4.6059	4.43356	5.55749	7.25964	8.80381
4.26141	3.87484	5.47072	6.77757	7.74325	8.53798
3.19016	3.70336	5.77462	6.20985	7.6112	8.22842
3.10481	5.77462	7.17187	6.51528	6.51528	8.84816
Fig1g			Fig1h			Fig1i			Fig1j			Fig1k
lean	ob		GCA浓度	HOMA-IR		GCA（ng/ml)	IL6a(pg/ml)		GCA（ng/ml)	TNFa(pg/ml)		GCA（ng/ml)	MMP(ng/ml)
4.18	4.74		4.18	1.02293		4.18	1.17		4.18	12.57		4.74	3.3838
3.59	4.55		3.59	1.066		3.59	2.88		3.59	15.9		4.55	20.091
5.44	4.89		5.44	1.05796		5.44	2.62		5.44	11.14		4.89	26.537
5.92	6.94		5.92	1.16738		5.92	1.34		5.92	9.9		4.08	21.564
4.11	7.11		4.11	0.932622		5.11	1.41		5.11	12.66		6.94	18.948
4.62	4.15		4.62	0.996267		4.62	1.32		4.62	5.79		4.18	4.9669
4.29	4.44		4.29	1.056		4.29	1.37		4.29	4.93		7.11	10.068
4.69	4.08		4.69	1.038		4.69	1.49		4.69	12.76		4.15	24.536
4.72	6.12		4.72	1.03609		4.72	2.31		4.72	11.99		4.44	18.868
4.36	4.46		4.36	1.15716		4.36	1.92		4.36	19.42		4.08	16.674
4.19	6.18		4.19	0.942178		4.19	1.7		4.19	4.93		6.12	18.028
4.55	6.58		4.55	0.976		4.55	1.67		4.55	8.94		6.6	15.118
	4.08		4.74	1.03916		4.11	2.36		4.11	9.8		4.46	14.201
	4.18		4.55	1.19		6.58	6.58		6.58	8.66		6.18	14.529
	6.6		4.89	1.374		6.6	1.64		6.6	15.33		6.23	8.2766
	6.23		4.08	1.58058		7.22	2.76		7.22	23.6		5.67	14.029
	5.67		6.94	1.66359		4.46	3.52		4.46	12.76		6.58	11.774
	5.49		4.18	1.988		4.08	1.79		4.08	13.14		5.49	10.707
	6.6		7.11	2.00491		3.55	1.22		3.55	4.46		6.6	9.7105
	4.28		4.15	2.19613		6.54	2.67		6.54	19.52		4.28	11.08
	5.89		4.44	2.82539		6.6	2.19		6.6	16.76		5.89	11.642
	5.59		4.08	3.03644		3.74	1.7		3.74	21.13		5.59	14.193
	6.56		6.12	3.74888		6.98	2.61		6.98	20.18		6.56	12.385
	6.44		6.6	3.86568		4.08	2.06		4.08	18.66		6.44	9.1111
	6.35		4.46	3.89955		6.23	1.84		6.23	20.37		6.35	10.018
	6.54		6.18	4.12187		5.89	2.22		5.89	19.52		6.54	9.9433
	6.55		6.23	4.42535		4.44	2.14		4.44	21.89		6.55	10.093
	7.26		5.67	4.44409		5.67	2.83		5.67	23.13		7.26	13.545
	6.99		6.58	4.97253		7.26	3.41		7.26	19.23		6.99	15.175
	7.22		5.49	5.38897		7.93	3.25		7.93	16.57		7.22	17.485
	6.98		6.6	5.42568		8.11	2.83		8.11	23.7		6.98	20.805
	7.22		4.28	5.72037		3.94	1.92		3.94	17.99		7.22	23.435
	7.93		5.89	6.72387		6.18	2.83		6.18	34.12		7.93	25.633
	9.87		5.59	6.77742		6.55	3.02		6.55	23.32		9.87	11.733
	7.26		6.56	6.81952		9.87	5.35		9.87	18.56		7.26	19.938
	9.22		6.44	7.36619		5.59	4.59		5.59	19.42		9.22	20.724
	8.11		6.35	7.37685		5.28	3.97		5.28	21.42		8.11	22.513
	7.59		6.54	7.73484		4.18	3.28		4.18	12.66		7.59	20.893
			6.55	7.96318		7.22	4.39		7.22	27.4		6.55	18.593
			7.26	8.17507		5.49	3.78		5.49	13.9		7.26	12.393
			6.99	8.27064		4.15	1.97		4.15	31.19		6.99	18.44
			7.22	8.46768		7.26	3.54		7.26	25.59		7.22	18.044
			6.98	8.62795		6.44	2.91		6.44	23.13		6.98	9.2777
			7.22	9.12809		7.59	3.33		7.59	25.97		7.22	8.4604
			7.93	12.4245		4.12	2.34		4.12	13.14		7.93	6.189
			9.87	12.5307		3.89	1.72		3.89	16.09		7.59	19.89
			7.26	12.6444		6.99	1.93		6.99	21.51		7.26	7.5739
			9.22	17.8876		6.56	2.49		6.56	25.12		9.22	18.181
			8.11	26.0916		6.35	2.91		6.35	19.52		8.11	10.997
			7.59	30.6288		9.22	5.57		9.22	23.32		9.87	10.732

## Sheet: Figure2
Fig2a			Fig2b			Fig2c			Fig2d
WT	Gca-Lyz2-CKO		WT	Gca-Lyz2-CKO		WT	Gca-Lyz2-CKO		WT	Gca-Lyz2-CKO
5.10431	1.25082		6.9	4.7		0.32	0.25		1	0.532156
5.991	1.70332		7.8	5.4		0.28	0.26		0.98913	0.63587
4.74022	2.36376		7.5	5.1		0.36	0.18		1.22283	0.415761
5.15691	1.86519		9.4	5.5		0.22	0.28		0.936594	0.697464
4.64605	1.80864		7.2	5.4		0.41	0.31		1.33696	0.758152
4.50997	1.93624		5.6	6.3		0.36	0.22		0.913043	0.627717
Fig2e
	WT						Gca-Lyz2-CKO
0	6.9	7.8	7.5	9.4	7.2	5.6	4.7	5.4	5.1	5.5	5.4	6.3
15	31.8	29.1	21.8	21.5	23.2	30.8	30.8	20.4	22.6	26.8	20.6	17
30	29.1	29.1	24.9	24.8	21.6	26	25.6	16.5	14	25.9	24.2	22.6
60	20.9	22.6	21.5	20.1	17.1	18.3	15.4	13.9	12	17	16.8	27.4
90	17	16.8	15.7	12.3	13.9	14.8	9.4	14.7	12.9	12.4	12.4	15
120	12.4	12.6	11.9	8.2	11	10	8	10.4	11	9.8	9.2	8.1
Fig2f
WT	Gca-Lyz2-CKO
2507	1937
2521	1732
2238	1604
2046	2055
1983	1908
2232	2204
Fig2g
	WT						Gca-Lyz2-CKO
0	0.78	0.55	0.75	0.63	0.69	0.71	0.34	0.37	0.44	0.51	0.47	0.4
15	4.36	4.36	3.83	4.42	3.7	4.22	3.94	3.22	3.93	2.94	2.64	2.4
30	3.71	4.02	3.52	3.34	3.28	3.69	3.42	2.56	1.83	1.8	2.21	1.91
60	3.19	3.32	3.61	3.71	2.77	2.93	1.73	1.68	1.1	0.97	1.26	1.07
90	2.81	2.75	2.32	1.94	2	1.63	1.27	0.78	0.83	0.85	1.07	1.01
120	1.78	1.85	1.56	1.44	1.28	1.19	1.14	0.76	0.85	0.83	0.74	0.76
Fig2h
	WT						Gca-Lyz2-CKO
0	100	100	100	100	100	100	100	100	100	100	100	100
15	92.4731	91.4634	97.561	89.4118	94.3182	91.1392	85.7143	87.2093	92.1212	89.4737	87.7598	86.6667
30	74.1936	79.2683	86.5854	77.6471	80.6818	82.2785	77.3809	69.7674	78.7879	65.7895	69.2841	73.3333
60	58.0645	67.0732	70.7317	61.1765	65.9091	53.1646	53.5714	45.3488	49.697	43.4211	38.1062	46.6667
90	63.4409	73.1707	76.8293	76.4706	68.1818	54.4304	42.8571	47.6744	50.9091	59.2105	46.1894	61.3333
120	67.7419	79.2683	80.4878	80	72.7273	74.6835	54.7619	60.4651	67.8788	71.0526	60.0462	79.7333
Fig2i			Fig2j
WT	Gca-Lyz2-CKO
771	629.3						Fig2k
762.8	630							WT				Gca-Lyz2-CKO
803.3	655.1						eWAT	1	1.40111	1.21036	1.13462	2.25545	2.89558	2.33317	2.46225
779.3	586.5						liver	1	0.941976	0.987163	1.03465	1.23399	1.66174	1.36579	1.46397
800.3	611						muscle	1	0.824046	0.87964	0.91236	1.09055	1.01634	1.10364	0.987421
657	610.2
Fig2l
	WT						Gca-Lyz2-CKO
Cd68	1	0.78	1.65	1.97	0.96	1.45	0.36	0.42	0.17	0.48	1.36	1.21
Ccl2	1	0.98	0.75	1.37	1.88	1.16	0.47	0.65	0.76	0.88	0.55	0.63
Emr1	1	1.31	0.86	0.95	0.88	1.03	0.22	0.21	0.71	0.83	0.54	0.49
IL1b	1	0.41	1.71	1.23	0.99	1.3	0.33	0.22	0.66	0.71	0.58	0.63
Tnfa	1	0.59	1.57	1.65	0.88	1.36	0.62	0.45	1.14	0.31	0.82	0.56
IL6	1	0.86	1.86	1.32	0.95	1.11	0.41	0.65	0.28	0.85	0.54	0.65
Fig2m
	WT						Gca-Lyz2-CKO
Ccl2	1	0.87	0.95	0.96	1.05	1	0.74	0.86	0.96	0.75	0.64	0.65
IL1b	1	1.18	1.36	0.85	0.97	1.22	0.26	0.55	0.69	0.98	0.88	0.76
Tnfα	1	1.45	0.84	0.69	0.96	0.95	0.46	0.65	0.84	0.86	0.77	0.69
IL6	1.03	1	0.96	0.74	1.42	0.95	0.55	0.41	0.96	0.36	0.78	1.16
Fig2n
	WT						Gca-Lyz2-CKO
Cd68	1	1.52	0.92	1.02	0.95	1.18	0.63	0.81	0.59	0.94	0.84	0.46
Tnfα	1	1.53	1.43	0.91	1.11	1.35	0.63	0.57	0.79	0.86	0.92	0.69
Il1b	1	1.36	1.16	1.41	1.23	1.58	0.84	0.79	0.89	0.82	0.91	0.79
Fig2o
%F4/80+CD11b+ cells in SVF			M1/M2 in F4/80+CD11b+ cells
WT	Gca-Lyz2-CKO		WT	Gca-Lyz2-CKO
23.4	12.2		2.02	1.1
18.3	13.4		2.48438	1.37736
19.5	14.6		2.2265	1.44633
Fig2p
	WT						Gca-Lyz2-CKO
Tbx21	1	0.92	0.98	1.17	1.28	1.36	0.85	0.91	0.96	0.78	0.86	0.76
Ifng	1	0.96	1.07	1.12	0.97	1.23	1.04	0.71	0.79	0.92	0.91	0.88
Gata3	1	0.99	1.09	1.96	1.26	1.87	1.58	1.17	2.21	0.92	2.46	2.53
Foxp3	1	1.03	1.52	1.76	1.27	1.22	2.41	1.26	0.97	2.07	1.94	1.88
Fig2q
Th1 cells			Treg cells
WT	Gca-Lyz2-CKO		WT	Gca-Lyz2-CKO
28.6	12		4.09	15.1
25.7	13.4		2.6	10.4
26.4	12.6		3.32	7.2

## Sheet: Figure3
Fig3a
	PBS+NCD						rGCA+NCD
Cd68	1	1.16	1.46	0.88	1.23	1.46	1.26	1.58	2.14	0.97	1.18	1.77
Ccl2	1	1.71	1.45	1.23	0.89	1.18	1.16	1.69	1.57	2.61	0.97	1.45
Emr1	1	1.23	1.47	0.94	1.69	1.48	1.65	1.91	0.94	1.47	1.67	1.99
IL1b	1	1.16	1.47	0.87	1.55	1.46	2.26	2.88	1.96	1.47	2.28	2.69
Tnfα	1	1.56	0.95	1.42	1.61	0.79	1.84	2.76	1.55	2.61	1.98	2.49
IL6	1	0.96	1.42	1.39	0.85	1.91	1.56	2.25	2.33	2.84	2.74	2.99
	%F4/80+CD11b+ cells in SVF	Fig3b		M1/M2 in F4/80+CD11b+ cells	Fig3b
		PBS	rGCA		PBS	rGCA
		3.88	7.56		0.41	1
		4.22	10.6		0.387097	0.938017
		4.65	9.5		0.324286	0.668874
Fig3c
	PBS+NCD						rGCA+NCD
Tbx21	1	0.88	1.27	1.38	0.81	1.04	2.18	2.24	1.58	2.08	1.62	1.74
Ifng	1	0.94	0.91	1.25	1.36	1.19	1.65	1.91	1.95	1.77	1.66	1.59
Gata3	1	1.17	0.95	1.31	0.97	1.04	0.91	0.92	1.28	0.85	1.36	0.94
Foxp3	1	1.18	1.05	0.98	1.24	1.27	0.84	0.95	1.42	1.09	0.92	1.19
		Fig3d			Fig3d
	Th1 cells	PBS	rGCA	Treg cells	PBS	rGCA
		4.66	8.74		37.7	34.9
		5.12	8.11		33.5	31.4
		4.26	8.5		33.1	30.5

## Sheet: Figure4
Fig4a
	PBS+HFD						rGCA+HFD
Cd68	1	1.63	0.85	1.55	0.98	1.36	3.69	4.35	4.2	3.21	2.4	4.5
Ccl2	1	2.13	1.22	1.61	1.03	0.94	2.41	1.32	3.51	3.61	1.69	3.88
Emr1	1	1.71	1.7	1.22	1.1	1.18	2.33	5.63	4.41	4.23	3.69	5.36
IL1b	1	0.95	0.86	2.62	1.21	1.16	2.89	2.65	3.21	3.1	3.5	3.69
Tnfα	1	1.82	1.16	1.38	1.69	2.89	3.64	3.91	1.95	1.37	3.66	2.6
IL6	1	0.89	0.98	1.18	1.6	2.1	3.45	3.95	3.75	3.54	2.89	3.78
Fig4b
	PBS	rGCA			PBS	rGCA
%F4/80+CD11b+ cells in SVF	14.4	26.6		M1/M2 in F4/80+CD11b+ cells	2.01	2.9
	17.6	36.5			1.96	3.2963
	15.8	34.2			1.85	3.65
Fig4c
	PBS+HFD						rGCA+HFD
Tbx21	1	1.16	1.11	0.96	0.98	0.89	3.12	2.69	2.89	3.56	3.67	3.74
Ifng	1	0.97	1.21	1.18	0.92	1.27	2.59	3.69	4.24	3.81	3.68	3.95
Gata3	1	1.25	0.95	1.27	0.98	1.14	1.46	1.39	1.18	1.27	0.83	0.79
Foxp3	1	1.11	1.09	0.94	1.34	0.91	0.84	0.87	0.79	1.13	0.78	0.92
Fig4d
	PBS	rGCA			PBS	rGCA
Th1 cells	16.3	28		Treg cells	16.5	8.54
	17.8	25.8			14.8	10.6
	15.6	24.6			13.7	9.23
Fig4e				Fig4f			Fig4g
PBS	rGCA			PBS	rGCA		PBS	rGCA
5.9	7.5			0.34	0.38		1	1.42074
6.6	7.2			0.38	0.36		1.25025	1.29212
5.2	6.9			0.36	0.42		0.9332	1.44467
7.8	7.9			0.22	0.46		0.855434	1.81157
6.2	6.8			0.35	0.41		1.08176	1.38983
6.5	9.1			0.36	0.42		1.1665	2.08674
Fig4h
time(min)	PBS						rGCA							PBS	rGCA
0	5.9	6.6	5.2	7.8	6.2	6.5	7.5	7.2	6.9	7.9	6.8	9.1		1781	2062
15	19.6	22.1	18.9	22.4	18.4	20.3	23.1	22.4	25.1	24.8	25.7	23.4		1965	2045
30	21.9	25.4	22.6	23.9	25.9	29.4	26.4	25.9	27.6	27.9	28.4	29.6		1707	2113
60	16.5	17.6	15.4	14.9	17.3	18.9	18.2	17.6	18.9	17.5	18.1	20.3		1748	2082
90	12.1	12.9	10.9	9.6	9.4	10.8	13.5	13.1	12.1	11.9	10.9	13.4		1790	2079
120	6.1	6.5	5.8	5.4	5.6	6.4	7.6	10.1	8.9	9.4	8.9	9.8		2002	2243
Fig4i
time(min)	PBS						rGCA
0	0.74	0.52	0.51	0.56	0.72	0.69	1.05	0.89	0.83	1.23	1.01	0.96
15	3.61	3.88	3	3.16	3.19	3.22	5.8	4.76	4.45	4.2	4.43	3.79
30	5.16	4.17	3.75	4.14	3.63	3.99	6.44	6.02	4.72	5.09	5.11	4.15
60	3.07	3.21	2.62	2.75	2.8	2.74	4.31	4.07	3.89	3.71	3.75	3.47
90	2.68	2.84	1.83	1.74	1.82	1.44	3.59	3.74	3.23	3.22	3.27	2.71
120	1.73	1.74	1.43	1.34	1.25	1.09	2.82	3.15	2.29	2.33	2.61	2.24
Fig4j														Fig4k
time(min)	PBS						rGCA							PBS	rGCA
0	8.2	8.2	7.4	7.9	7.5	7.9	9.4	7.5	8.2	8.4	8.7	7.5		674.3	744.8
15	7.2	6.8	6.4	5.8	5.9	5.7	7.8	6.4	7	7.5	7.6	6.5		640.5	691.5
30	6.3	5.8	5.4	4.9	5	4.6	6.5	5.7	6.2	5.8	6.1	5.5		642	712.5
60	3.5	3.4	3.6	2.8	2.9	3.1	4.6	3.9	4.2	3.6	3.9	3.5		567	667.5
90	5.6	5.1	5.6	4.8	4.5	5	5.9	6	5.8	5.2	4.9	5.2		563.3	673.5
120	6	6.1	6.2	5.5	5.6	6.2	6.4	7.6	7.1	6.5	6.2	5.98		584.3	628.2
Fig4l
	PBS				rGCA
eWAT	1	1.28933	0.98423	1.12846	0.617297	0.583532	0.56741	0.52341
liver	1	0.976563	1.10364	1.23476	0.571171	0.564184	0.61423	0.60411
muscle	1	0.826705	0.94156	1.0654	0.660101	0.517665	0.746321	0.8941

## Sheet: Figure5
Fig5a	10			25			50			75			100
	1	1.32	1.12	1.28	0.94	1.36	1.54	1.49	1.61	1.88	1.74	1.45	1.79	2.21	2.14
Fig5b	10			25			50			75			100
	1	1.18	1.25	1.17	0.96	1.44	1.38	1.74	1.24	1.58	1.78	1.92	1.94	1.77	2.13
Fig5c	10			25			50			75			100
	1	1.33	0.94	0.96	1.29	1.24	1.47	1.65	1.54	1.73	1.65	1.88	1.94	2.19	2.35
Fig5d	10			25			50			75			100
	1	1.09	1.29	0.94	1.26	1.17	1.48	1.52	1.58	1.77	1.68	1.85	2.21	2.41	1.92
Fig5e								Fig5f
	PBS			100 nm					PBS			100 nm
3	1	1.26	1.08	1.41	1.26	1.35		3	1	1.19	1.44	1.36	1.44	1.55
7	1.05	1.34	1.25	1.14	1.45	1.47		7	1.16	0.87	1.58	1.48	1.89	1.64
10	1.61	1.24	1.36	1.97	2.21	2.54		10	1.69	1.24	1.84	2.21	2.46	3.55
14	1.21	1.58	1.33	3.69	3.78	4.65		14	1.95	1.18	1.57	4.11	4.26	4.88
Fig5g								Fig5h
	PBS			100 nm					PBS			100 nm
3	1	1.31	0.91	1.36	1.18	1.57		3	1	1.41	1.08	1.43	1.57	1.47
7	1.23	1.45	1.18	1.66	1.71	1.49		7	1.37	1.15	1.22	1.63	1.59	1.74
10	1.41	1.75	1.25	3.15	3.66	3.75		10	1.66	1.54	1.52	3.41	3.96	4.22
14	1.47	1.52	1.98	4.68	5.97	6.88		14	1.68	1.71	1.52	4.6	4.88	5.35
Fig5i				Fig5j				Fig5k				Fig5l
CCL2（pg/ml)	591.17	715.27		IL1B（pg/ml)	10.31	41.5		IL6（pg/ml)	19.54	33.02		TNFa（pg/ml)	9.23	23.39
	615.67	856.38			25.18	27.96			10.58	24.16			16.56	30.79
	406.67	836.85			18.32	31.22			7.47	25.5			13.08	24.7
	366.33	658.93			4.42	34.49			16.94	19.54			7.65	16.56
	447.49	615.67			19.3	38.41			16.29	18.23			13.65	27.36
	471.04	696.4			21.26	28.94			11.2	15.01			11.4	21.47
Fig5m
PBS			rGCA
1.33515	1	0.702709	2.63536	2.23285	1.58887
1	1.165	0.844	1.599	1.896	2.367
1.247	1	0.764	2.706	1.789	3.694
Fig5o				Fig5p
OVA	GCA+OVA	GCA		OVA	GCA+OVA	GCA
21.69	445.08	35.43		0.017	13.4	0.015
36.35	327.16	48.35		0.021	8.86	0.026
25.34	377.77	21.69		0.015	9.18	0.023

## Sheet: Figure6
	Fig6b
						Fig6c
	Fig6e
							Fig6f
Fig6g
	Control						AAV9-shNC						AAV9-shPhb2
Cd68	1	1.16	0.97	0.99	1.08	1.17	3.11	2.96	3.44	3.31	3.64	3.77	1.65	1.78	1.39	1.48	1.52	1.62
Ccl2	1	0.95	1.25	1.24	1.12	0.92	3.97	4.22	3.27	3.57	3.69	4.36	1.36	1.43	1.06	1.29	1.46	1.3
Emr1	1	1.23	1.26	0.94	0.91	1.27	1.56	1.46	1.48	1.53	1.37	1.2	1.41	1.33	1.27	1.06	1.19	1.25
Il1b	1	1.14	1.13	0.92	1.22	1.16	2.69	2.97	2.48	2.54	2.69	2.84	1.68	1.71	1.35	1.46	1.58	1.52
Tnfa	1	0.98	1.07	1.06	1.31	0.9	3.15	3.29	3.61	4.11	2.96	2.88	1.28	1.33	1.42	1.55	1.31	1.39
Il6	1	1.06	0.99	1.13	1.22	0.96	1.71	1.66	1.44	1.26	1.07	0.99	1.26	1.35	1.08	1.19	1.21	1.19
	Fig6h
	%F4/80+CD11b+ cells in SVF	Control	AAV9-shNC+GCA	AAV9-shPhb2+GCA		M1/M2 in F4/80+CD11b+ cells	Control	AAV9-shNC+GCA	AAV9-shPhb2+GCA
		24.3	32.1	26.5			2.6259	4.7069	2.31515
		22.6	33.5	24.1			2.09783	4.33088	2.49941
		21.6	36.1	25			2.20109	3.57823	2.22297
Fig6i				Fig6j				Fig6k
Control	AAV9-shNC	AAV9-shPhb2		Control	AAV9-shNC	AAV9-shPhb2		Control	AAV9-shNC	AAV9-shPhb2
7.2	7.9	6.2		0.515998	0.830463	0.610624		1	1.7659	1.01903
6.5	8.1	6.7		0.484401	0.799139	0.673571		0.847497	1.74232	1.21472
6.7	8.2	6.4		0.57911	0.57911	0.57911		1.04437	1.27819	0.99761
6.2	7.6	7.6		0.547568	0.767788	0.705004		0.913796	1.57063	1.4422
6.4	7.1	6.1		0.326003	0.705004	0.547568		0.561592	1.34732	0.899057
7.6	6.9	6.7		0.515998	0.73641	0.452777		1.05556	1.36769	0.816542
Fig6l
min	Control						AAV9-shNC						AAV9-shPhb2
0	7.2	6.5	6.7	6.2	6.4	7.6	7.9	8.1	8.2	7.6	7.1	6.9	6.2	6.7	6.4	7.6	6.1	6.7
15	26.5	27.3	25.4	25.8	26.1	24.8	28.9	29.4	29.4	30.1	27.4	29.6	27.3	26.1	26.7	27.5	27.4	28.6
30	20.6	21.5	22.5	20.7	21.1	19.6	23.4	24	23.9	24.5	23.1	24.6	21.1	20.8	21.6	22	20.4	21.7
60	16.1	16.5	15.9	14.8	15	15.7	18.1	18.6	17.9	17.3	16.9	17.4	15.4	15	15.9	16.6	16.1	16.5
90	10.6	10	9.8	9.5	10.4	9.2	13.4	13	12.8	12.6	12.5	13.4	12.4	12	11.9	12.6	12.7	11.5
120	8.5	8.1	7.9	8	8.5	8.2	10.8	10.2	9.5	10.1	10.6	11.6	9.8	9.5	8.9	8.2	8.7	9.1
	Control	AAV9-shNC	AAV9-shPhb2
	1844	2126	1912
	1859	2143	1862
	1827	2104	1902
	1748	2108	1964
	1804	2025	1910
	1740	2147	1944
Fig6m
min	Control						AAV9-shNC						AAV9-shPhb2
0	100	100	100	100	100	100	100	100	100	100	100	100	100	100	100	100	100	100
15	77.0115	86.747	80	81.4815	79.1667	80.7229	86.7925	89.3805	91.7526	93.617	93.1818	89.8876	82.6531	84.7059	82.4176	84.7059	86.9048	86.0465
30	59.7701	68.6747	64.7059	61.7284	66.6667	63.8554	76.4151	72.5664	71.134	77.6596	73.8636	82.0225	66.3265	70.5882	67.033	61.1765	66.6667	70.9302
60	50.5747	50.6024	50.5882	51.8518	62.5	48.1928	61.3207	54.8673	58.7629	58.5106	59.0909	69.6629	57.1429	55.2941	50.5495	54.1176	51.1905	54.6512
90	60.9195	67.4699	63.5294	72.8395	76.3889	69.8795	59.434	67.2566	71.134	80.8511	78.4091	75.2809	61.2245	74.1176	57.1429	63.5294	67.8571	62.7907
120	70.1149	80.7229	72.9412	80.2469	83.3333	67.4699	77.3585	70.7965	81.4433	92.5532	93.1818	93.2584	68.3674	81.1765	85.7143	80	79.7619	74.4186
	Fig6n
	Control	AAV9-shNC	AAV9-shPhb2
	661.5	783	714
	710.3	810.8	705.8
	680.3	807	756
	675.8	838.5	672.8
	638.3	818.3	699
	681.8	752.3	684
	Fig6o
						Control				AAV9-shNC				AAV9-shPhb2
					eWAT	1	0.821608	0.946612	0.984416	0.307863	0.450999	0.46812	0.51263	0.562456	0.563251	0.614478	0.65762
					liver	1	1.2877	1.03756	1.15461	0.661148	0.770983	0.71658	0.60416	0.909439	0.95561	0.94781	0.93546
					muscle	1	1.01721	1.08621	1.11652	0.99147	0.923365	0.821154	0.89462	1.02654	1.03858	1.06712	1.13662

## Sheet: Figure7
	Fig7e					Fig7f
											Fig7f
												siRNA-NC+PBS				siRNA-NC+rGCA				siRNA-PHB2+rGCA
											p-P65/p65	1	0.971155	1.21035	1.01564	1.49869	2.34297	1.81001	1.8411	1.78656	1.09842	1.23116	1.17564
											p-PAK1/PAK1	1	0.793339	0.86741	0.98624	1.20266	1.52512	1.74127	1.69871	1.34177	1.12127	1.11145	1.05471
Fig7h
control						GCA						GCA+IPA-3
1	1.11058	1.05255	1.32115	1.56412	1.22341	2.1203	2.53792	2.33542	2.13441	1.97413	3.35466	1.87142	0.862085	1.52176	1.23412	1.34256	1.41236
Fig7i
	control			GCA			GCA+IPA-3
CIITA	1	1.34	1.11	3.26	3.54	3.97	1.51	1.69	1.86
Cd74	1	1.43	1.08	1.98	2.23	2.64	1.29	1.38	1.26
H2-eb1	1	0.98	1.21	2.78	2.46	2.93	1.71	1.41	1.55
Fig7j				Fig7k				Fig7l				Fig7m
control	GCA	GCA+IPA-3		control	GCA	GCA+IPA-3		control	GCA	GCA+IPA-3		control	GCA	GCA+IPA-3
1	1.95	1.19		1	2.55	1.33		1	2.58	1.33		1	2.51	1.55
1.21	1.86	1.26		1.33	2.11	1.46		1.19	2.62	1.28		0.86	2.24	1.23
1.19	2.01	1.55		0.96	2.26	1.41		0.87	2.71	1.55		0.98	1.98	0.97

## Sheet: Figure8
Fig8a
	0						0.5						1						2
Cd68	1	0.94	1.16	1.94	1.46	1.36	1.24	1.26	1.12	0.94	0.99	1.08	0.63	0.59	0.82	0.81	0.85	0.71	0.54	0.52	0.46	0.47	0.53	0.55
Ccl2	1	0.83	1.88	1.46	0.95	1.45	1.23	1.05	1.04	0.97	1.26	1.22	0.65	0.59	0.78	0.9	0.71	0.79	0.36	0.46	0.29	0.56	0.52	0.49
Emr1	1	0.94	1.26	1.11	0.87	1.46	1.21	1.13	1.08	1.18	0.96	1.25	1.26	0.54	0.81	0.48	0.59	0.49	0.36	0.38	0.41	0.39	0.32	0.29
IL1b	1	0.83	1.88	1.46	0.95	1.45	1.23	1.05	1.04	0.97	1.26	1.22	0.56	0.49	0.78	1.19	0.71	0.94	0.36	0.46	0.29	0.56	0.52	0.49
Tnfa	1	0.94	1.26	1.11	0.87	1.46	1.21	1.13	1.08	1.18	0.96	1.25	1.03	0.54	0.81	0.71	0.59	0.49	0.36	0.38	0.41	0.39	0.32	0.29
Fig8b
	0						0.5						1						2
Cd68	1	0.96	1.21	1.06	1.02	0.98	0.95	0.96	1.05	1.28	0.97	1.18	0.92	0.93	0.85	0.84	0.8	0.82	0.42	0.43	0.52	0.47	0.46	0.63
Tnfα	1	1.13	1.05	1.35	1.17	1.04	0.94	1.27	0.99	1.09	1.13	1.24	0.91	0.83	0.85	0.78	0.75	0.72	0.71	0.44	0.46	0.51	0.47	0.41
Il1b	1	1.21	0.97	1.32	1.06	1.14	0.94	0.92	1.26	1.05	1.02	0.89	0.84	0.76	0.73	0.77	0.7	0.81	0.32	0.62	0.44	0.48	0.51	0.41
Fig8c
	0						0.5						1						2
Ccl2	1	0.95	1.36	1.41	0.92	1.16	1.14	1.33	1.21	0.94	0.93	1.07	0.82	0.96	0.87	0.91	0.95	0.79	0.41	0.55	0.45	0.49	0.52	0.41
IL1b	1	0.94	1.21	0.95	1.37	1.06	1.25	0.96	1.16	1.18	1.08	1.32	0.84	0.79	0.75	0.93	0.86	0.79	0.32	0.39	0.44	0.43	0.61	0.55
Tnfa	1	0.91	1.37	1.21	1.16	1.05	1.11	0.96	1.34	1.25	1.17	1.06	0.71	0.78	0.89	0.91	0.93	0.68	0.47	0.56	0.53	0.41	0.47	0.29
				Fig8d						Fig8d
			%F4/80+CD11b+ cells in SVF	PBS	0.5 mg/Kg	1.0 mg/Kg	2.0 mg/Kg		M1/M2 in F4/80+CD11b+ cells	PBS	0.5 mg/Kg	1.0 mg/Kg	2.0 mg/Kg
				25.6	24.4	19	15.5			4.268	3.087	1.178	1.026
				27.2	27.6	18.6	15.6			3.82317	3.27884	1.4127	1.1058
				29.1	27.5	21.3	13.2			3.22993	3.4562	1.63478	1.28496
Fig8e
	PBS						0.5 mg/Kg						1.0 mg/Kg						2.0 mg/Kg
Tbx21	1	1.18	0.95	1.2	0.94	1.24	1.19	1.14	0.96	1.23	1.24	0.95	0.75	0.84	0.86	0.67	0.88	0.79	0.62	0.54	0.49	0.51	0.69	0.49
Ifng	1	0.94	1.26	1.09	1.16	1.05	0.96	1.15	1.12	0.97	0.96	1.22	0.62	0.75	0.67	0.68	0.73	0.81	0.55	0.57	0.42	0.43	0.48	0.51
Gata3	1	1.08	1.23	1.08	0.92	1.25	1.27	0.94	1.18	1.16	0.97	1.25	0.86	0.95	1.25	1.21	1.15	0.96	1.26	1.35	1.69	1.55	1.42	1.53
Foxp3	1	1.08	0.97	1.17	1.14	0.94	1.16	0.91	1.34	1.04	1.06	0.99	1.43	1.36	1.56	1.37	1.66	1.69	1.77	1.69	1.58	1.82	1.85	1.71
	Fig8f						Fig8f
Th1 cells	PBS	0.5 mg/Kg	1.0 mg/Kg	2.0 mg/Kg		Treg cells	PBS	0.5 mg/Kg	1.0 mg/Kg	2.0 mg/Kg
	37.1	36.1	26.2	16.7			6.31	6.72	12	14.2
	34.7	33	22.3	17.4			6.88	7.6	13.7	14.9
	32.8	30.8	25.3	19.5			7.3	8.5	14.5	15.1
Fig8g					Fig8h					Fig8i
PBS	0.5 mg/Kg	1.0 mg/Kg	2.0 mg/Kg		PBS	0.5 mg/Kg	1.0 mg/Kg	2.0 mg/Kg		PBS	0.5 mg/Kg	1.0 mg/Kg	2.0 mg/Kg
7.3	7.2	6.4	6.2		0.55	0.39	0.23	0.23		1	0.699377	0.366625	0.355168
7.9	7.6	6.1	5.4		0.58	0.67	0.26	0.17		1.14122	1.26824	0.395019	0.228643
8.6	7.8	6.8	6.4		0.48	0.45	0.36	0.14		1.02814	0.874222	0.609714	0.223163
8.4	8.1	6.7	6.3		0.64	0.48	0.39	0.39		1.33898	0.968369	0.650809	0.611955
6.8	7	7.2	6.5		0.5	0.42	0.55	0.36		0.846824	0.732254	0.986301	0.582814
7.5	7.3	7.5	6.8		0.57	0.52	0.39	0.2		1.06476	0.945455	0.728518	0.33873
Fig8j
	PBS						0.5 mg/Kg						1.0 mg/Kg						2.0 mg/Kg
0	7.3	7.9	8.6	8.4	6.8	7.5	7.2	6.8	7.8	8.1	7	7.3	6.4	6.1	6.8	6.7	7.2	7.5	6.2	5.4	6.4	6.3	6.5	6.8
15	33.1	33.3	29.5	28.6	28.7	29.4	32.1	30.5	28.9	31	30.5	29.6	28.9	30.4	26.8	29.8	30.2	27.3	27.5	28.4	28.1	25.8	26.4	25.2
30	29.1	29.5	27.4	26.9	26.1	27.1	28.5	29.2	27	26.1	25.4	26	25.4	24.9	24	25.9	26.4	24.5	24.8	24.2	23.6	22.5	23.4	22.4
60	23.5	23.4	21	20.8	19.5	19.8	22.5	22	21.3	19.7	18.6	18.5	18.4	18.6	17.8	19.3	20	18.9	17.2	17	16.5	17.6	16.4	16.1
90	17.9	16.8	15	16.2	15.6	14.3	17.2	16	15.3	14.8	14	15	12.4	12	11.9	13.4	13.5	12.4	10.4	11	10.6	11.5	12	11.7
120	12.6	11.2	11.6	12.2	10.9	10.9	12.4	10.8	10.4	11.5	10.2	10.5	9.1	8.5	10.3	11.1	10.6	8.1	8.5	8.3	7.9	7.6	8.1	7.5
		PBS	0.5 mg/Kg	1.0 mg/Kg	2.0 mg/Kg
	AUC of GTT	2637	2554	2114	1973
		2597	2468	2108	1976
		2378	2354	2039	1932
		2390	2321	2228	1928
		2285	2213	2265	1945
		2294	2246	2078	1880
Fig8k
	PBS						0.5 mg/Kg						1.0 mg/Kg						2.0 mg/Kg
0	100	100	100	100	100	100	100	100	100	100	100	100	100	100	100	100	100	100	100	100	100	100	100	100
15	93.5897	90.3615	91.0112	92.3077	93.3333	90.2439	93.421	91.358	93.0233	89.7727	92.1053	90	94.2029	92.0455	92.9578	88.8889	90.6667	88.6076	92.3077	91.4634	89.2308	87.1429	87.3239	87.1429
30	79.4872	78.3132	80.8989	76.9231	82.6667	79.2683	78.9474	79.0123	79.0698	75	78.9474	76.25	79.7101	81.8182	81.6901	76.3889	77.3333	75.9494	78.4615	68.2927	75.3846	75.7143	77.4648	71.4286
60	55.1282	67.4699	65.1685	65.9341	68	63.4146	53.9474	64.1975	63.9535	60.2273	65.7895	62.5	59.4203	63.6364	59.1549	55.5556	52	53.1646	61.5385	51.2195	60	61.4286	59.1549	54.2857
90	61.5385	73.494	70.7865	71.4286	80	73.1707	59.2105	71.6049	72.093	70.4545	78.9474	72.5	66.6667	56.8182	71.831	76.3889	65.3333	58.2278	66.1539	58.5366	73.8461	72.8571	71.831	64.2857
120	71.7949	78.3132	76.4045	76.9231	88	82.9268	68.421	76.5432	75.5814	77.2727	85.5263	83.75	81.1594	65.9091	84.507	84.7222	78.6667	79.7468	80	67.0732	90.7692	85.7143	81.6901	75.7143
Fig4l
	PBS	0.5 mg/Kg	1.0 mg/Kg	2.0 mg/Kg
AUC of ITT	664.5	634.5	618	580.5
	769.5	738.8	754.5	652.5
	815.3	786	651.8	595.5
	831.8	780	650.3	635.3
	732.8	724.5	641.3	636
	756.8	729.8	657.8	585

## Sheet: FigS1
FigS1a						FigS1b
FigS1c			FigS1d			FigS1e
NCD	HFD		WT	ob/ob
1	2.15995		1	2.60193								WT	ob/ob
2.11727	0.914674		0.79854	2.45832								1	1.57725
0.756234	5.14368		0.866745	2.12565								0.881311	1.65348
0.993852	3.83092		1.48545	1.92836								0.80226	1.5294
1.18093	2.00157		1.55097	3.87851								1.19375	1.33223
0.908003	4.1524		0.983098	2.29807
FigS1f
	WT				ob/ob
Ly-6G	0.049232	0.042045	0.0490747	0.031943	0.062995	0.060527	0.057834	0.065211
GCA	0.024663	0.019563	0.016859	0.0286494	0.033617	0.043364	0.039828	0.038637

## Sheet: FigS2
FigS2a
FigS2b
Age(week)	WT-HFD						GCA-KO-HFD
8	20.1	20.7	19.5	19.2	21.2	22	21.4	21	18.5	19.9	19.3	18.8
9	22.9	22.5	21.8	21.5	23.7	23.9	22	22	20.5	22	21.8	21.7
10	23.8	25.4	24.2	23.3	24.8	27	25	24.2	23.8	24.6	23.9	22.9
11	26.3	28.6	27	25.6	27.6	29	26.8	26.4	26.6	25.8	26	25
12	27.8	30.5	29.1	27.6	29.6	31	28.9	29	28	28.6	27	26.3
13	29.9	33.6	31.3	29.5	33.5	34.1	30	32	28.6	30.2	28.6	28.1
14	31.9	36.4	33	32.6	36.4	36.9	33.4	35	30	31	30.4	29.2
15	33.7	39.4	35.1	34.8	39	39.6	36.5	38.2	32.7	31.6	31.5	31.6
16	33.2	42	37	36.2	42	41.9	39	41.6	35.4	34.1	32.4	32.8
17	35	45.6	38.6	38.6	44.7	45	41	44.5	37.5	36.8	35	35.8
18	36.9	47	40	40.2	47	47.5	44	46.4	39.7	39.4	38	38.7
19	39.2	49.5	42.5	43.1	49.5	49.6	46	49.1	42.8	42	41.6	41.9
20	42	51.6	45.3	45.9	51.9	52	49.3	51.4	45.6	44.9	44.4	44.6
FigS2c
	WT-HFD						GCA-CKO-HFD
liver	1.8324	1.8069	1.5042	1.9109	1.513	1.7085	1.3262	1.4143	1.7061	1.5046	1.6187	1.3692
iWAT	1.5658	1.027	0.7777	1.5746	0.8411	0.8189	0.6842	0.7205	0.5767	1.0366	0.4948	0.8161
eWAT	2.7189	2.2789	1.4629	2.7006	1.5563	1.7853	1.1069	1.2204	1.4463	1.9407	1.6987	1.6041
BAT	0.3541	0.2338	0.3815	0.4249	0.3994	0.421	0.3475	0.4113	0.3641	0.3655	0.3786	0.3446
FigS2d
WT	Gca-Lyz2-CKO
2.2228	1.79768
2.18528	1.74117
2.04418	1.13552
2.89901	2.70491
2.41636	1.10535
2.79951	2.62016
FigS2f
	WT-HFD						GCA-CKO-HFD
Fasn	1	0.96	0.89	1.14	1.32	1.03	1.23	1.35	0.98	0.89	1.11	0.86
Atgl	1	1.36	0.98	0.95	1.19	1.26	0.96	0.84	1.32	1.18	0.96	0.84
Nrf1	1	0.86	0.96	0.95	1.05	1.11	0.89	0.94	1.08	0.97	1.21	0.95
Tfam	1	0.94	0.95	1.21	0.91	0.96	1.12	1.07	0.92	0.96	0.97	0.96
Irs1	1	1.19	0.95	0.91	0.98	1.1	1.79	1.36	1.86	1.95	2.02	2.3
Glut4	1	1.12	1.26	0.95	0.94	0.96	1.68	1.82	1.99	2.2	2.3	1.95
FigS2i
WT	Gca-Lyz2-CKO
1.05263	0.869863
1.17721	1.09804
1.4365	1.31544

[truncated: 6 more sheets: FigS3, FigS4, FigS5, FigS6, FigS7, FigS8]
